# Supplementary material for: Cardiovascular Outcomes Associated with Romosozumab Versus Denosumab in Chronic Kidney Disease
Source: Medicina (Kaunas). 2026 Jul 6;62(7):1302. doi: 10.3390/medicina62071302 (PMC13413852; doi:10.3390/medicina62071302)
Supplement: Supplementary file 1 [file medicina-62-01302-s001.zip]

Archive with 1 entries (1 files):
- medicina-4360083-supplementary.pdf
